# Supplementary material for: Collaborative Care Models of Primary Care Clinics for People with Early-Stage Dementia: A Cross-Sectional Survey of Primary Care Physicians in Japan
Source: Int J Integr Care. 2024 Jun 3;24(2):21. doi: 10.5334/ijic.7726 (PMC11160391; doi:10.5334/ijic.7726)
Supplement: Appendix. — Full list of daily practices in each model. [file ijic-24-2-7726-s1.xlsx]

## Sheet: Sheet1
	Appendix. Full list of daily practices in each model
		Total (n=175)		1. PCP-led (n=84)		2. CM-led (n=55)		3. Stand-alone (n=36)		p	1 vs 2	1 vs 3	2 vs 3
	Cognitive function
	Assessment of cognitive function	166	0.948571	84	1	52	0.945455	30	0.857143	0.003		*
	Medication for BPSD	164	0.937143	81	0.964286	53	0.963636	30	0.857143	0.052
	Anti-dementia drugs	171	0.977	84	1	55	1	32	0.889	<0.001		*	*
	Occupational therapy	102	0.583	57	0.679	31	0.564	14	0.389	0.012		*
	Cognitive rehabilitation	98	0.56	55	0.655	29	0.527	14	0.389	0.023		*
	Cognitive stimulation therapy	93	0.531	51	0.607	30	0.545	12	0.333	0.022		*
	Assistive technology	71	0.406	41	0.488	21	0.382	9	0.25	0.047		*
	Art therapy	72	0.411	41	0.488	22	0.4	9	0.25	0.046		*
	Music therapy	66	0.377	38	0.452	19	0.345	9	0.25	0.094
	Physical health
	Assessment of physical health	165	0.942857	81	0.964286	53	0.963636	31	0.885714	0.174
	Fall risk intervention	151	0.862857	77	0.916667	47	0.854545	27	0.75	0.051
	Nutrition	152	0.869	76	0.905	49	0.891	27	0.75	0.06
	Foot care	143	0.817	68	0.81	50	0.909	25	0.694	0.034			*
	Dental care	134	0.766	68	0.81	43	0.782	23	0.639	0.122
	Vision	132	0.754	68	0.81	42	0.764	22	0.611	0.068
	Hearing	129	0.737	67	0.798	40	0.727	22	0.611	0.102
	Exercise classes	129	0.737	67	0.798	37	0.673	25	0.694	0.212
	Care planning
	Medical care plan	160	0.914286	84	1	49	0.907407	27	0.794118	<0.001		*
	Long-term care plan	153	0.874286	82	0.97619	46	0.836364	25	0.714286	<0.001	*	*
	Medication reviews	169	0.966	84	1	54	0.982	30	0.857	<0.001		*
	Crisis intervention/management	151	0.873	83	0.988	47	0.855	21	0.618	<0.001	*	*	*
	Advance care planning	133	0.769	71	0.845	44	0.8	18	0.529	<0.001		*	*
	Carer support
	Assessment of carers' health status	144	0.822857	79	0.940476	46	0.851852	19	0.542857	<0.001		*	*
	Carer counseling	100	0.571429	53	0.638554	32	0.592593	15	0.428571	0.105
	Respite services	135	0.78	77	0.917	41	0.759	17	0.486	<0.001	*	*	*
	Telephone helplines	123	0.715	70	0.843	38	0.704	15	0.429	<0.001		*
	Carer education program	90	0.52	51	0.607	27	0.5	12	0.343	0.03		*
	Carer groups	85	0.491	51	0.607	24	0.444	10	0.286	0.004		*
	Informational support
	Patient basic information	116	0.662857	68	0.809524	35	0.636364	13	0.361111	<0.001		*
	Carer basic information	116	0.662857	71	0.855422	33	0.611111	12	0.342857	<0.001	*	*
	Drop-in consultation	152	0.869	79	0.94	50	0.909	23	0.639	<0.001		*	*
	Advocacy information	131	0.749	75	0.893	38	0.691	18	0.5	<0.001	*	*
	Telephone consultation	120	0.686	67	0.798	37	0.673	16	0.444	<0.001		*
	Information for welfare benefits/legal advice	118	0.674	65	0.774	36	0.655	17	0.472	0.005		*
	Information for residence	86	0.491	49	0.583	30	0.545	7	0.194	<0.001		*	*
	Online carer resources	85	0.491	56	0.667	21	0.389	8	0.229	<0.001	*	*
	Online patient resources	67	0.383	44	0.524	16	0.291	7	0.194	<0.001	*	*
	Psychological health
	Assessment of psychological health	119	0.68	57	0.678571	38	0.690909	24	0.666667	0.97
	Post-diagnostic counseling	102	0.582857	53	0.630952	33	0.6	16	0.444444	0.157
	Individual counselling/psychotherapy	88	0.503	46	0.548	29	0.527	13	0.361	0.157
	Diaries/self-reflection	72	0.414	39	0.464	22	0.407	11	0.306	0.268
	Reminiscence	65	0.374	36	0.429	20	0.37	9	0.25	0.179
	Life story work	56	0.32	31	0.369	17	0.309	8	0.222	0.281
	Social health
	Assessment of social health	112	0.64	63	0.75	35	0.648148	14	0.4	0.001		*
	Dementia café	98	0.56	59	0.702381	29	0.537037	10	0.285714	<0.001		*
	Day services (covered by LTC insurance)	115	0.665	64	0.762	34	0.63	17	0.486	0.012		*
	Day care (covered by LTC insurance)	115	0.669	63	0.75	34	0.642	18	0.514	0.04		*
	Dementia peer support groups	82	0.474	50	0.595	23	0.426	9	0.257	0.002		*
	Dementia activity groups (singing, handcrafting, etc.)	84	0.486	50	0.595	25	0.463	9	0.257	0.003		*
	PCP, primary care physician; CM, care manager; BPSD, behavioural and psychological symptoms of dementia
	P-values for overall and pair-wise comparisons were calculated using chi-square and Z tests. For the pair-wise comparisons, p-values were corrected with Bonferroni method. The symbol * indicates statistical significance for pair-wise comparisons.
